# Supplementary material for: Case Report: Bronchogenic Cyst in the Right Atrium of a Young Woman
Source: Front Cardiovasc Med. 2022 May 27;9:915876. doi: 10.3389/fcvm.2022.915876 (PMC9197382; doi:10.3389/fcvm.2022.915876)
Supplement: Supplementary file 1 [file Presentation_1.ZIP]

Archive with 4 entries (4 files):
- Supplementary Video 1.mp4
- __MACOSX/._Supplementary Video 1.mp4
- Supplementary Video 2.mp4
- __MACOSX/._Supplementary Video 2.mp4
